# Supplementary material for: The Role of Lactoferrin in Modulating Inflammation and Preventing Preterm Birth: A Narrative Review
Source: Nutrients. 2025 Oct 7;17(19):3164. doi: 10.3390/nu17193164 (PMC12526437; doi:10.3390/nu17193164)
Supplement: Supplementary file 1 [file nutrients-17-03164-s001.zip]

Archive with 1 entries (1 files):
- nutrients-3871862-supplementary.pdf
